# Supplementary material for: Usefulness of Docking and Molecular Dynamics in Selecting Tumor Neoantigens to Design Personalized Cancer Vaccines: A Proof of Concept
Source: Vaccines (Basel). 2023 Jun 29;11(7):1174. doi: 10.3390/vaccines11071174 (PMC10386133; doi:10.3390/vaccines11071174)
Supplement: Supplementary file 1 [file vaccines-11-01174-s001.zip]

Archive with 1 entries (1 files):
- vaccines-2320089-supplementary.pdf
